# Supplementary material for: Interrelated effects of mycorrhiza and free-living nitrogen fixers cascade up to aboveground herbivores
Source: Ecol Evol. 2015 Aug 18;5(17):3756–68. doi: 10.1002/ece3.1654 (PMC4567878; doi:10.1002/ece3.1654)
Supplement: Data S1 — . Raw data for oviposition, mortality, activity and host plant choice of the spider mites, vegetative and reproductive plant growth, root colonization by mycorrhiza and density of free-living nitrogen fixing bacteria in the soil. [file ece30005-3756-sd1.xlsx]

## Sheet: Exp1_MiteReprod
Treatment	Day	Plant age	Series	Replicate	Offspring
-A-M	1	1	1	1	9
-A-M	1	1	1	2	8
-A-M	1	1	1	3	9
-A-M	1	1	1	4	4
-A-M	1	1	1	5	0
-A-M	1	1	1	6	2
-A-M	1	1	1	7	4
-A-M	1	1	1	8	9
-A-M	1	1	1	9	4
-A-M	1	1	1	10	5
-A-M	1	1	1	11	7
-A-M	1	1	1	12	9
-A-M	1	2	1	1	6
-A-M	1	2	1	2	9
-A-M	1	2	1	3	7
-A-M	1	2	1	4	8
-A-M	1	2	1	5	7
-A-M	1	2	1	6	9
-A-M	1	2	1	7	8
-A-M	1	2	1	8	8
-A-M	1	2	1	9	2
-A-M	1	2	1	10	7
-A-M	1	2	1	11	0
-A-M	1	2	1	12	7
-A-M	2	1	1	1	20
-A-M	2	1	1	2	19
-A-M	2	1	1	3	15
-A-M	2	1	1	4	14
-A-M	2	1	1	5	6
-A-M	2	1	1	6	12
-A-M	2	1	1	7	11
-A-M	2	1	1	8	20
-A-M	2	1	1	9	13
-A-M	2	1	1	10	8
-A-M	2	1	1	11	8
-A-M	2	1	1	12	12
-A-M	2	2	1	1	7
-A-M	2	2	1	2	17
-A-M	2	2	1	3	13
-A-M	2	2	1	4	16
-A-M	2	2	1	5	8
-A-M	2	2	1	6	18
-A-M	2	2	1	7	15
-A-M	2	2	1	8	19
-A-M	2	2	1	9	5
-A-M	2	2	1	10	16
-A-M	2	2	1	11	9
-A-M	2	2	1	12	12
-A-M	3	1	1	1	30
-A-M	3	1	1	2	25
-A-M	3	1	1	3	21
-A-M	3	1	1	4	14
-A-M	3	1	1	5	20
-A-M	3	1	1	6	22
-A-M	3	1	1	7	20
-A-M	3	1	1	8	24
-A-M	3	1	1	9	24
-A-M	3	1	1	10	18
-A-M	3	1	1	11	22
-A-M	3	1	1	12	23
-A-M	3	2	1	1	11
-A-M	3	2	1	2	18
-A-M	3	2	1	3	17
-A-M	3	2	1	4	25
-A-M	3	2	1	5	13
-A-M	3	2	1	6	22
-A-M	3	2	1	7	23
-A-M	3	2	1	8	29
-A-M	3	2	1	9	10
-A-M	3	2	1	10	17
-A-M	3	2	1	11	15
-A-M	3	2	1	12	17
-A-M	4	1	1	1	32
-A-M	4	1	1	2	35
-A-M	4	1	1	3	34
-A-M	4	1	1	4	26
-A-M	4	1	1	5	28
-A-M	4	1	1	6	30
-A-M	4	1	1	7	34
-A-M	4	1	1	8	38
-A-M	4	1	1	9	21
-A-M	4	1	1	10	29
-A-M	4	1	1	11	29
-A-M	4	1	1	12	31
-A-M	4	2	1	1	22
-A-M	4	2	1	2	25
-A-M	4	2	1	3	22
-A-M	4	2	1	4	33
-A-M	4	2	1	5	20
-A-M	4	2	1	6	30
-A-M	4	2	1	7	31
-A-M	4	2	1	8	33
-A-M	4	2	1	9	17
-A-M	4	2	1	10	27
-A-M	4	2	1	11	21
-A-M	4	2	1	12	26
-A-M	5	1	1	1	41
-A-M	5	1	1	2	41
-A-M	5	1	1	3	50
-A-M	5	1	1	4	37
-A-M	5	1	1	5	42
-A-M	5	1	1	6	42
-A-M	5	1	1	7	48
-A-M	5	1	1	8	45
-A-M	5	1	1	9	31
-A-M	5	1	1	10	39
-A-M	5	1	1	11	39
-A-M	5	1	1	12	37
-A-M	5	2	1	1	29
-A-M	5	2	1	2	28
-A-M	5	2	1	3	33
-A-M	5	2	1	4	39
-A-M	5	2	1	5	30
-A-M	5	2	1	6	37
-A-M	5	2	1	7	39
-A-M	5	2	1	8	43
-A-M	5	2	1	9	21
-A-M	5	2	1	10	29
-A-M	5	2	1	11	25
-A-M	5	2	1	12	29
-A-M	1	1	2	1	0
-A-M	1	1	2	2	0
-A-M	1	1	2	3	4
-A-M	1	1	2	4	0
-A-M	1	1	2	5	0
-A-M	1	1	2	6	4
-A-M	1	1	2	7	0
-A-M	1	1	2	8	4
-A-M	1	1	2	9	0
-A-M	1	1	2	10	1
-A-M	1	1	2	11	0
-A-M	1	1	2	12	0
-A-M	1	2	2	1	4
-A-M	1	2	2	2	8
-A-M	1	2	2	3	7
-A-M	1	2	2	4	0
-A-M	1	2	2	5	0
-A-M	1	2	2	6	7
-A-M	1	2	2	7	1
-A-M	1	2	2	8	2
-A-M	1	2	2	9	3
-A-M	1	2	2	10	0
-A-M	1	2	2	11	6
-A-M	1	2	2	12	5
-A-M	2	1	2	1	7
-A-M	2	1	2	2	5
-A-M	2	1	2	3	11
-A-M	2	1	2	4	2
-A-M	2	1	2	5	2
-A-M	2	1	2	6	11
-A-M	2	1	2	7	5
-A-M	2	1	2	8	6
-A-M	2	1	2	9	4
-A-M	2	1	2	10	7
-A-M	2	1	2	11	6
-A-M	2	1	2	12	0
-A-M	2	2	2	1	15
-A-M	2	2	2	2	15
-A-M	2	2	2	3	14
-A-M	2	2	2	4	6
-A-M	2	2	2	5	4
-A-M	2	2	2	6	17
-A-M	2	2	2	7	6
-A-M	2	2	2	8	6
-A-M	2	2	2	9	9
-A-M	2	2	2	10	4
-A-M	2	2	2	11	10
-A-M	2	2	2	12	16
-A-M	3	1	2	1	17
-A-M	3	1	2	2	13
-A-M	3	1	2	3	17
-A-M	3	1	2	4	8
-A-M	3	1	2	5	12
-A-M	3	1	2	6	15
-A-M	3	1	2	7	16
-A-M	3	1	2	8	16
-A-M	3	1	2	9	20
-A-M	3	1	2	10	15
-A-M	3	1	2	11	18
-A-M	3	1	2	12	6
-A-M	3	2	2	1	21
-A-M	3	2	2	2	22
-A-M	3	2	2	3	15
-A-M	3	2	2	4	14
-A-M	3	2	2	5	8
-A-M	3	2	2	6	22
-A-M	3	2	2	7	14
-A-M	3	2	2	8	9
-A-M	3	2	2	9	20
-A-M	3	2	2	10	9
-A-M	3	2	2	11	16
-A-M	3	2	2	12	24
-A-M	4	1	2	1	25
-A-M	4	1	2	2	20
-A-M	4	1	2	3	29
-A-M	4	1	2	4	15
-A-M	4	1	2	5	20
-A-M	4	1	2	6	20
-A-M	4	1	2	7	22
-A-M	4	1	2	8	17
-A-M	4	1	2	9	25
-A-M	4	1	2	10	23
-A-M	4	1	2	11	27
-A-M	4	1	2	12	14
-A-M	4	2	2	1	32
-A-M	4	2	2	2	30
-A-M	4	2	2	3	25
-A-M	4	2	2	4	27
-A-M	4	2	2	5	19
-A-M	4	2	2	6	33
-A-M	4	2	2	7	19
-A-M	4	2	2	8	19
-A-M	4	2	2	9	30
-A-M	4	2	2	10	19
-A-M	4	2	2	11	27
-A-M	4	2	2	12	34
-A-M	5	1	2	1	36
-A-M	5	1	2	2	28
-A-M	5	1	2	3	35
-A-M	5	1	2	4	28
-A-M	5	1	2	5	33
-A-M	5	1	2	6	33
-A-M	5	1	2	7	29
-A-M	5	1	2	8	29
-A-M	5	1	2	9	30
-A-M	5	1	2	10	32
-A-M	5	1	2	11	35
-A-M	5	1	2	12	26
-A-M	5	2	2	1	35
-A-M	5	2	2	2	38
-A-M	5	2	2	3	30
-A-M	5	2	2	4	34
-A-M	5	2	2	5	28
-A-M	5	2	2	6	41
-A-M	5	2	2	7	27
-A-M	5	2	2	8	24
-A-M	5	2	2	9	34
-A-M	5	2	2	10	28
-A-M	5	2	2	11	35
-A-M	5	2	2	12	42
-A-M	1	1	3	1	7
-A-M	1	1	3	2	10
-A-M	1	1	3	3	12
-A-M	1	1	3	4	8
-A-M	1	1	3	5	9
-A-M	1	1	3	6	9
-A-M	1	1	3	7	11
-A-M	1	1	3	8	10
-A-M	1	1	3	9	9
-A-M	1	1	3	10	9
-A-M	1	1	3	11	12
-A-M	1	1	3	12	11
-A-M	1	2	3	1	8
-A-M	1	2	3	2	6
-A-M	1	2	3	3	6
-A-M	1	2	3	4	10
-A-M	1	2	3	5	0
-A-M	1	2	3	6	7
-A-M	1	2	3	7	9
-A-M	1	2	3	8	7
-A-M	1	2	3	9	8
-A-M	1	2	3	10	9
-A-M	1	2	3	11	9
-A-M	1	2	3	12	3
-A-M	2	1	3	1	13
-A-M	2	1	3	2	22
-A-M	2	1	3	3	23
-A-M	2	1	3	4	18
-A-M	2	1	3	5	22
-A-M	2	1	3	6	19
-A-M	2	1	3	7	20
-A-M	2	1	3	8	23
-A-M	2	1	3	9	20
-A-M	2	1	3	10	17
-A-M	2	1	3	11	24
-A-M	2	1	3	12	21
-A-M	2	2	3	1	19
-A-M	2	2	3	2	18
-A-M	2	2	3	3	14
-A-M	2	2	3	4	21
-A-M	2	2	3	5	10
-A-M	2	2	3	6	16
-A-M	2	2	3	7	18
-A-M	2	2	3	8	19
-A-M	2	2	3	9	16
-A-M	2	2	3	10	18
-A-M	2	2	3	11	19
-A-M	2	2	3	12	10
-A-M	3	1	3	1	20
-A-M	3	1	3	2	35
-A-M	3	1	3	3	31
-A-M	3	1	3	4	30
-A-M	3	1	3	5	33
-A-M	3	1	3	6	30
-A-M	3	1	3	7	32
-A-M	3	1	3	8	38
-A-M	3	1	3	9	34
-A-M	3	1	3	10	25
-A-M	3	1	3	11	39
-A-M	3	1	3	12	31
-A-M	3	2	3	1	31
-A-M	3	2	3	2	23
-A-M	3	2	3	3	20
-A-M	3	2	3	4	24
-A-M	3	2	3	5	17
-A-M	3	2	3	6	24
-A-M	3	2	3	7	28
-A-M	3	2	3	8	31
-A-M	3	2	3	9	24
-A-M	3	2	3	10	23
-A-M	3	2	3	11	28
-A-M	3	2	3	12	21
-A-M	4	1	3	1	32
-A-M	4	1	3	2	46
-A-M	4	1	3	3	42
-A-M	4	1	3	4	42
-A-M	4	1	3	5	41
-A-M	4	1	3	6	43
-A-M	4	1	3	7	43
-A-M	4	1	3	8	47
-A-M	4	1	3	9	47
-A-M	4	1	3	10	40
-A-M	4	1	3	11	50
-A-M	4	1	3	12	46
-A-M	4	2	3	1	40
-A-M	4	2	3	2	32
-A-M	4	2	3	3	27
-A-M	4	2	3	4	34
-A-M	4	2	3	5	25
-A-M	4	2	3	6	34
-A-M	4	2	3	7	30
-A-M	4	2	3	8	33
-A-M	4	2	3	9	32
-A-M	4	2	3	10	30
-A-M	4	2	3	11	34
-A-M	4	2	3	12	22
-A-M	5	1	3	1	46
-A-M	5	1	3	2	61
-A-M	5	1	3	3	58
-A-M	5	1	3	4	61
-A-M	5	1	3	5	59
-A-M	5	1	3	6	51
-A-M	5	1	3	7	55
-A-M	5	1	3	8	62
-A-M	5	1	3	9	58
-A-M	5	1	3	10	52
-A-M	5	1	3	11	63
-A-M	5	1	3	12	64
-A-M	5	2	3	1	43
-A-M	5	2	3	2	37
-A-M	5	2	3	3	37
-A-M	5	2	3	4	50
-A-M	5	2	3	5	31
-A-M	5	2	3	6	38
-A-M	5	2	3	7	42
-A-M	5	2	3	8	42
-A-M	5	2	3	9	42
-A-M	5	2	3	10	43
-A-M	5	2	3	11	45
-A-M	5	2	3	12	32
+A-M	1	1	1	1	8
+A-M	1	1	1	2	10
+A-M	1	1	1	3	2
+A-M	1	1	1	4	0
+A-M	1	1	1	5	10
+A-M	1	1	1	6	0
+A-M	1	1	1	7	0
+A-M	1	1	1	8	8
+A-M	1	1	1	9	2
+A-M	1	1	1	10	0
+A-M	1	1	1	11	7
+A-M	1	1	1	12	8
+A-M	1	2	1	1	11
+A-M	1	2	1	2	8
+A-M	1	2	1	3	8
+A-M	1	2	1	4	8
+A-M	1	2	1	5	6
+A-M	1	2	1	6	1
+A-M	1	2	1	7	8
+A-M	1	2	1	8	7
+A-M	1	2	1	9	6
+A-M	1	2	1	10	5
+A-M	1	2	1	11	0
+A-M	1	2	1	12	6
+A-M	2	1	1	1	20
+A-M	2	1	1	2	20
+A-M	2	1	1	3	10
+A-M	2	1	1	4	10
+A-M	2	1	1	5	22
+A-M	2	1	1	6	10
+A-M	2	1	1	7	9
+A-M	2	1	1	8	23
+A-M	2	1	1	9	10
+A-M	2	1	1	10	8
+A-M	2	1	1	11	16
+A-M	2	1	1	12	24
+A-M	2	2	1	1	19
+A-M	2	2	1	2	13
+A-M	2	2	1	3	13
+A-M	2	2	1	4	13
+A-M	2	2	1	5	11
+A-M	2	2	1	6	1
+A-M	2	2	1	7	14
+A-M	2	2	1	8	16
+A-M	2	2	1	9	15
+A-M	2	2	1	10	15
+A-M	2	2	1	11	5
+A-M	2	2	1	12	12
+A-M	3	1	1	1	20
+A-M	3	1	1	2	25
+A-M	3	1	1	3	18
+A-M	3	1	1	4	23
+A-M	3	1	1	5	35
+A-M	3	1	1	6	22
+A-M	3	1	1	7	18
+A-M	3	1	1	8	35
+A-M	3	1	1	9	17
+A-M	3	1	1	10	18
+A-M	3	1	1	11	31
+A-M	3	1	1	12	28
+A-M	3	2	1	1	29
+A-M	3	2	1	2	19
+A-M	3	2	1	3	20
+A-M	3	2	1	4	24
+A-M	3	2	1	5	16
+A-M	3	2	1	6	7
+A-M	3	2	1	7	23
+A-M	3	2	1	8	19
+A-M	3	2	1	9	24
+A-M	3	2	1	10	20
+A-M	3	2	1	11	18
+A-M	3	2	1	12	19
+A-M	4	1	1	1	31
+A-M	4	1	1	2	31
+A-M	4	1	1	3	19
+A-M	4	1	1	4	34
+A-M	4	1	1	5	47
+A-M	4	1	1	6	32
+A-M	4	1	1	7	31
+A-M	4	1	1	8	51
+A-M	4	1	1	9	32
+A-M	4	1	1	10	31
+A-M	4	1	1	11	43
+A-M	4	1	1	12	42
+A-M	4	2	1	1	34
+A-M	4	2	1	2	27
+A-M	4	2	1	3	24
+A-M	4	2	1	4	33
+A-M	4	2	1	5	29
+A-M	4	2	1	6	18
+A-M	4	2	1	7	28
+A-M	4	2	1	8	32
+A-M	4	2	1	9	33
+A-M	4	2	1	10	35
+A-M	4	2	1	11	22
+A-M	4	2	1	12	28
+A-M	5	1	1	1	43
+A-M	5	1	1	2	44
+A-M	5	1	1	3	32
+A-M	5	1	1	4	52
+A-M	5	1	1	5	63
+A-M	5	1	1	6	46
+A-M	5	1	1	7	41
+A-M	5	1	1	8	55
+A-M	5	1	1	9	46
+A-M	5	1	1	10	42
+A-M	5	1	1	11	54
+A-M	5	1	1	12	54
+A-M	5	2	1	1	45
+A-M	5	2	1	2	31
+A-M	5	2	1	3	33
+A-M	5	2	1	4	44
+A-M	5	2	1	5	31
+A-M	5	2	1	6	29
+A-M	5	2	1	7	34
+A-M	5	2	1	8	37
+A-M	5	2	1	9	36
+A-M	5	2	1	10	37
+A-M	5	2	1	11	33
+A-M	5	2	1	12	32
+A-M	1	1	2	1	2
+A-M	1	1	2	2	1
+A-M	1	1	2	3	0
+A-M	1	1	2	4	0
+A-M	1	1	2	5	0
+A-M	1	1	2	6	5
+A-M	1	1	2	7	0
+A-M	1	1	2	8	2
+A-M	1	1	2	9	10
+A-M	1	1	2	10	6
+A-M	1	1	2	11	2
+A-M	1	1	2	12	6
+A-M	1	2	2	1	0
+A-M	1	2	2	2	0
+A-M	1	2	2	3	4
+A-M	1	2	2	4	5
+A-M	1	2	2	5	8
+A-M	1	2	2	6	10
+A-M	1	2	2	7	6
+A-M	1	2	2	8	4
+A-M	1	2	2	9	5
+A-M	1	2	2	10	2
+A-M	1	2	2	11	0
+A-M	1	2	2	12	1
+A-M	2	1	2	1	4
+A-M	2	1	2	2	6
+A-M	2	1	2	3	3
+A-M	2	1	2	4	6
+A-M	2	1	2	5	6
+A-M	2	1	2	6	12
+A-M	2	1	2	7	4
+A-M	2	1	2	8	9
+A-M	2	1	2	9	18
+A-M	2	1	2	10	14
+A-M	2	1	2	11	10
+A-M	2	1	2	12	12
+A-M	2	2	2	1	6
+A-M	2	2	2	2	6
+A-M	2	2	2	3	11
+A-M	2	2	2	4	14
+A-M	2	2	2	5	19
+A-M	2	2	2	6	22
+A-M	2	2	2	7	15
+A-M	2	2	2	8	13
+A-M	2	2	2	9	6
+A-M	2	2	2	10	7
+A-M	2	2	2	11	6
+A-M	2	2	2	12	7
+A-M	3	1	2	1	14
+A-M	3	1	2	2	13
+A-M	3	1	2	3	13
+A-M	3	1	2	4	15
+A-M	3	1	2	5	16
+A-M	3	1	2	6	20
+A-M	3	1	2	7	13
+A-M	3	1	2	8	17
+A-M	3	1	2	9	23
+A-M	3	1	2	10	20
+A-M	3	1	2	11	19
+A-M	3	1	2	12	20
+A-M	3	2	2	1	16
+A-M	3	2	2	2	15
+A-M	3	2	2	3	19
+A-M	3	2	2	4	26
+A-M	3	2	2	5	31
+A-M	3	2	2	6	33
+A-M	3	2	2	7	18
+A-M	3	2	2	8	18
+A-M	3	2	2	9	16
+A-M	3	2	2	10	17
+A-M	3	2	2	11	16
+A-M	3	2	2	12	15
+A-M	4	1	2	1	24
+A-M	4	1	2	2	20
+A-M	4	1	2	3	20
+A-M	4	1	2	4	17
+A-M	4	1	2	5	29
+A-M	4	1	2	6	32
+A-M	4	1	2	7	23
+A-M	4	1	2	8	30
+A-M	4	1	2	9	33
+A-M	4	1	2	10	34
+A-M	4	1	2	11	29
+A-M	4	1	2	12	26
+A-M	4	2	2	1	20
+A-M	4	2	2	2	23
+A-M	4	2	2	3	25
+A-M	4	2	2	4	41
+A-M	4	2	2	5	36
+A-M	4	2	2	6	43
+A-M	4	2	2	7	24
+A-M	4	2	2	8	27
+A-M	4	2	2	9	29
+A-M	4	2	2	10	27
+A-M	4	2	2	11	29
+A-M	4	2	2	12	25
+A-M	5	1	2	1	31
+A-M	5	1	2	2	31
+A-M	5	1	2	3	29
+A-M	5	1	2	4	25
+A-M	5	1	2	5	33
+A-M	5	1	2	6	40
+A-M	5	1	2	7	37
+A-M	5	1	2	8	41
+A-M	5	1	2	9	44
+A-M	5	1	2	10	46
+A-M	5	1	2	11	41
+A-M	5	1	2	12	40
+A-M	5	2	2	1	34
+A-M	5	2	2	2	30
+A-M	5	2	2	3	38
+A-M	5	2	2	4	46
+A-M	5	2	2	5	47
+A-M	5	2	2	6	50
+A-M	5	2	2	7	27
+A-M	5	2	2	8	28
+A-M	5	2	2	9	38
+A-M	5	2	2	10	32
+A-M	5	2	2	11	33
+A-M	5	2	2	12	33
+A-M	1	1	3	1	4
+A-M	1	1	3	2	8
+A-M	1	1	3	3	11
+A-M	1	1	3	4	5
+A-M	1	1	3	5	7
+A-M	1	1	3	6	10
+A-M	1	1	3	7	13
+A-M	1	1	3	8	11
+A-M	1	1	3	9	8
+A-M	1	1	3	10	10
+A-M	1	1	3	11	13
+A-M	1	1	3	12	6
+A-M	1	2	3	1	9
+A-M	1	2	3	2	10
+A-M	1	2	3	3	8
+A-M	1	2	3	4	7
+A-M	1	2	3	5	10
+A-M	1	2	3	6	7
+A-M	1	2	3	7	10
+A-M	1	2	3	8	10
+A-M	1	2	3	9	2
+A-M	1	2	3	10	10
+A-M	1	2	3	11	10
+A-M	1	2	3	12	8
+A-M	2	1	3	1	13
+A-M	2	1	3	2	17
+A-M	2	1	3	3	21
+A-M	2	1	3	4	13
+A-M	2	1	3	5	19
+A-M	2	1	3	6	20
+A-M	2	1	3	7	24
+A-M	2	1	3	8	25
+A-M	2	1	3	9	19
+A-M	2	1	3	10	22
+A-M	2	1	3	11	20
+A-M	2	1	3	12	13
+A-M	2	2	3	1	21
+A-M	2	2	3	2	15
+A-M	2	2	3	3	18
+A-M	2	2	3	4	19
+A-M	2	2	3	5	21
+A-M	2	2	3	6	17
+A-M	2	2	3	7	19
+A-M	2	2	3	8	20
+A-M	2	2	3	9	14
+A-M	2	2	3	10	20
+A-M	2	2	3	11	24
+A-M	2	2	3	12	18
+A-M	3	1	3	1	27
+A-M	3	1	3	2	25
+A-M	3	1	3	3	34
+A-M	3	1	3	4	25
+A-M	3	1	3	5	34
+A-M	3	1	3	6	32
+A-M	3	1	3	7	39
+A-M	3	1	3	8	38
+A-M	3	1	3	9	29
+A-M	3	1	3	10	33
+A-M	3	1	3	11	24
+A-M	3	1	3	12	21
+A-M	3	2	3	1	25
+A-M	3	2	3	2	25
+A-M	3	2	3	3	25
+A-M	3	2	3	4	26
+A-M	3	2	3	5	32
+A-M	3	2	3	6	26
+A-M	3	2	3	7	27
+A-M	3	2	3	8	32
+A-M	3	2	3	9	24
+A-M	3	2	3	10	29
+A-M	3	2	3	11	37
+A-M	3	2	3	12	24
+A-M	4	1	3	1	39
+A-M	4	1	3	2	38
+A-M	4	1	3	3	50
+A-M	4	1	3	4	37
+A-M	4	1	3	5	45
+A-M	4	1	3	6	40
+A-M	4	1	3	7	55
+A-M	4	1	3	8	54
+A-M	4	1	3	9	41
+A-M	4	1	3	10	47
+A-M	4	1	3	11	39
+A-M	4	1	3	12	32
+A-M	4	2	3	1	38
+A-M	4	2	3	2	35
+A-M	4	2	3	3	34
+A-M	4	2	3	4	38
+A-M	4	2	3	5	41
+A-M	4	2	3	6	37
+A-M	4	2	3	7	38
+A-M	4	2	3	8	38
+A-M	4	2	3	9	34
+A-M	4	2	3	10	36
+A-M	4	2	3	11	49
+A-M	4	2	3	12	34
+A-M	5	1	3	1	53
+A-M	5	1	3	2	51
+A-M	5	1	3	3	71
+A-M	5	1	3	4	50
+A-M	5	1	3	5	62
+A-M	5	1	3	6	57
+A-M	5	1	3	7	69
+A-M	5	1	3	8	67
+A-M	5	1	3	9	59
+A-M	5	1	3	10	66
+A-M	5	1	3	11	57
+A-M	5	1	3	12	48
+A-M	5	2	3	1	44
+A-M	5	2	3	2	46
+A-M	5	2	3	3	48
+A-M	5	2	3	4	49
+A-M	5	2	3	5	50
+A-M	5	2	3	6	44
+A-M	5	2	3	7	48
+A-M	5	2	3	8	51
+A-M	5	2	3	9	46
+A-M	5	2	3	10	45
+A-M	5	2	3	11	58
+A-M	5	2	3	12	45
-A+M	1	1	1	1	7
-A+M	1	1	1	2	7
-A+M	1	1	1	3	0
-A+M	1	1	1	4	8
-A+M	1	1	1	5	8
-A+M	1	1	1	6	8
-A+M	1	1	1	7	8
-A+M	1	1	1	8	0
-A+M	1	1	1	9	3
-A+M	1	1	1	10	5
-A+M	1	1	1	11	4
-A+M	1	1	1	12	4
-A+M	1	2	1	1	9
-A+M	1	2	1	2	6
-A+M	1	2	1	3	0
-A+M	1	2	1	4	9
-A+M	1	2	1	5	0
-A+M	1	2	1	6	7
-A+M	1	2	1	7	6
-A+M	1	2	1	8	9
-A+M	1	2	1	9	7
-A+M	1	2	1	10	6
-A+M	1	2	1	11	0
-A+M	1	2	1	12	4
-A+M	2	1	1	1	17
-A+M	2	1	1	2	15
-A+M	2	1	1	3	10
-A+M	2	1	1	4	21
-A+M	2	1	1	5	22
-A+M	2	1	1	6	20
-A+M	2	1	1	7	21
-A+M	2	1	1	8	10
-A+M	2	1	1	9	13
-A+M	2	1	1	10	6
-A+M	2	1	1	11	18
-A+M	2	1	1	12	15
-A+M	2	2	1	1	17
-A+M	2	2	1	2	14
-A+M	2	2	1	3	13
-A+M	2	2	1	4	13
-A+M	2	2	1	5	9
-A+M	2	2	1	6	17
-A+M	2	2	1	7	16
-A+M	2	2	1	8	15
-A+M	2	2	1	9	17
-A+M	2	2	1	10	12
-A+M	2	2	1	11	9
-A+M	2	2	1	12	18
-A+M	3	1	1	1	28
-A+M	3	1	1	2	24
-A+M	3	1	1	3	22
-A+M	3	1	1	4	29
-A+M	3	1	1	5	29
-A+M	3	1	1	6	25
-A+M	3	1	1	7	24
-A+M	3	1	1	8	17
-A+M	3	1	1	9	25
-A+M	3	1	1	10	12
-A+M	3	1	1	11	25
-A+M	3	1	1	12	24
-A+M	3	2	1	1	24
-A+M	3	2	1	2	24
-A+M	3	2	1	3	20
-A+M	3	2	1	4	23
-A+M	3	2	1	5	19
-A+M	3	2	1	6	27
-A+M	3	2	1	7	24
-A+M	3	2	1	8	21
-A+M	3	2	1	9	21
-A+M	3	2	1	10	21
-A+M	3	2	1	11	16
-A+M	3	2	1	12	19
-A+M	4	1	1	1	44
-A+M	4	1	1	2	36
-A+M	4	1	1	3	28
-A+M	4	1	1	4	33
-A+M	4	1	1	5	32
-A+M	4	1	1	6	31
-A+M	4	1	1	7	38
-A+M	4	1	1	8	25
-A+M	4	1	1	9	36
-A+M	4	1	1	10	21
-A+M	4	1	1	11	31
-A+M	4	1	1	12	33
-A+M	4	2	1	1	30
-A+M	4	2	1	2	29
-A+M	4	2	1	3	24
-A+M	4	2	1	4	32
-A+M	4	2	1	5	27
-A+M	4	2	1	6	28
-A+M	4	2	1	7	30
-A+M	4	2	1	8	24
-A+M	4	2	1	9	22
-A+M	4	2	1	10	28
-A+M	4	2	1	11	25
-A+M	4	2	1	12	29
-A+M	5	1	1	1	54
-A+M	5	1	1	2	39
-A+M	5	1	1	3	39
-A+M	5	1	1	4	45
-A+M	5	1	1	5	48
-A+M	5	1	1	6	41
-A+M	5	1	1	7	48
-A+M	5	1	1	8	34
-A+M	5	1	1	9	49
-A+M	5	1	1	10	22
-A+M	5	1	1	11	32
-A+M	5	1	1	12	42
-A+M	5	2	1	1	36
-A+M	5	2	1	2	40
-A+M	5	2	1	3	37
-A+M	5	2	1	4	33
-A+M	5	2	1	5	28
-A+M	5	2	1	6	32
-A+M	5	2	1	7	40
-A+M	5	2	1	8	27
-A+M	5	2	1	9	33
-A+M	5	2	1	10	42
-A+M	5	2	1	11	36
-A+M	5	2	1	12	43
-A+M	1	1	2	1	5
-A+M	1	1	2	2	0
-A+M	1	1	2	3	5
-A+M	1	1	2	4	1
-A+M	1	1	2	5	4
-A+M	1	1	2	6	0
-A+M	1	1	2	7	0
-A+M	1	1	2	8	7
-A+M	1	1	2	9	0
-A+M	1	1	2	10	4
-A+M	1	1	2	11	3
-A+M	1	1	2	12	5
-A+M	1	2	2	1	5
-A+M	1	2	2	2	3
-A+M	1	2	2	3	4
-A+M	1	2	2	4	0
-A+M	1	2	2	5	5
-A+M	1	2	2	6	7
-A+M	1	2	2	7	5
-A+M	1	2	2	8	2
-A+M	1	2	2	9	0
-A+M	1	2	2	10	5
-A+M	1	2	2	11	6
-A+M	1	2	2	12	5
-A+M	2	1	2	1	6
-A+M	2	1	2	2	4
-A+M	2	1	2	3	9
-A+M	2	1	2	4	8
-A+M	2	1	2	5	10
-A+M	2	1	2	6	8
-A+M	2	1	2	7	4
-A+M	2	1	2	8	12
-A+M	2	1	2	9	10
-A+M	2	1	2	10	4
-A+M	2	1	2	11	3
-A+M	2	1	2	12	10
-A+M	2	2	2	1	13
-A+M	2	2	2	2	10
-A+M	2	2	2	3	11
-A+M	2	2	2	4	6
-A+M	2	2	2	5	17
-A+M	2	2	2	6	17
-A+M	2	2	2	7	10
-A+M	2	2	2	8	12
-A+M	2	2	2	9	4
-A+M	2	2	2	10	14
-A+M	2	2	2	11	16
-A+M	2	2	2	12	17
-A+M	3	1	2	1	10
-A+M	3	1	2	2	8
-A+M	3	1	2	3	13
-A+M	3	1	2	4	18
-A+M	3	1	2	5	16
-A+M	3	1	2	6	17
-A+M	3	1	2	7	11
-A+M	3	1	2	8	16
-A+M	3	1	2	9	15
-A+M	3	1	2	10	17
-A+M	3	1	2	11	15
-A+M	3	1	2	12	16
-A+M	3	2	2	1	20
-A+M	3	2	2	2	18
-A+M	3	2	2	3	20
-A+M	3	2	2	4	11
-A+M	3	2	2	5	24
-A+M	3	2	2	6	25
-A+M	3	2	2	7	12
-A+M	3	2	2	8	22
-A+M	3	2	2	9	6
-A+M	3	2	2	10	16
-A+M	3	2	2	11	28
-A+M	3	2	2	12	27
-A+M	4	1	2	1	15
-A+M	4	1	2	2	17
-A+M	4	1	2	3	26
-A+M	4	1	2	4	29
-A+M	4	1	2	5	24
-A+M	4	1	2	6	25
-A+M	4	1	2	7	20
-A+M	4	1	2	8	27
-A+M	4	1	2	9	29
-A+M	4	1	2	10	29
-A+M	4	1	2	11	24
-A+M	4	1	2	12	25
-A+M	4	2	2	1	28
-A+M	4	2	2	2	26
-A+M	4	2	2	3	28
-A+M	4	2	2	4	20
-A+M	4	2	2	5	36
-A+M	4	2	2	6	34
-A+M	4	2	2	7	15
-A+M	4	2	2	8	28
-A+M	4	2	2	9	15
-A+M	4	2	2	10	22
-A+M	4	2	2	11	34
-A+M	4	2	2	12	35
-A+M	5	1	2	1	24
-A+M	5	1	2	2	26
-A+M	5	1	2	3	39
-A+M	5	1	2	4	39
-A+M	5	1	2	5	34
-A+M	5	1	2	6	32
-A+M	5	1	2	7	30
-A+M	5	1	2	8	36
-A+M	5	1	2	9	42
-A+M	5	1	2	10	36
-A+M	5	1	2	11	35
-A+M	5	1	2	12	35
-A+M	5	2	2	1	32
-A+M	5	2	2	2	33
-A+M	5	2	2	3	36
-A+M	5	2	2	4	25
-A+M	5	2	2	5	42
-A+M	5	2	2	6	41
-A+M	5	2	2	7	26
-A+M	5	2	2	8	41
-A+M	5	2	2	9	23
-A+M	5	2	2	10	33
-A+M	5	2	2	11	46
-A+M	5	2	2	12	45
-A+M	1	1	3	1	11
-A+M	1	1	3	2	8
-A+M	1	1	3	3	11
-A+M	1	1	3	4	13
-A+M	1	1	3	5	12
-A+M	1	1	3	6	11
-A+M	1	1	3	7	12
-A+M	1	1	3	8	9
-A+M	1	1	3	9	11
-A+M	1	1	3	10	10
-A+M	1	1	3	11	8
-A+M	1	1	3	12	12
-A+M	1	2	3	1	5
-A+M	1	2	3	2	11
-A+M	1	2	3	3	10
-A+M	1	2	3	4	9
-A+M	1	2	3	5	9
-A+M	1	2	3	6	9
-A+M	1	2	3	7	6
-A+M	1	2	3	8	6
-A+M	1	2	3	9	8
-A+M	1	2	3	10	5
-A+M	1	2	3	11	9
-A+M	1	2	3	12	9
-A+M	2	1	3	1	21
-A+M	2	1	3	2	19
-A+M	2	1	3	3	23
-A+M	2	1	3	4	25
-A+M	2	1	3	5	22
-A+M	2	1	3	6	20
-A+M	2	1	3	7	20
-A+M	2	1	3	8	20
-A+M	2	1	3	9	23
-A+M	2	1	3	10	24
-A+M	2	1	3	11	24
-A+M	2	1	3	12	25
-A+M	2	2	3	1	14
-A+M	2	2	3	2	24
-A+M	2	2	3	3	25
-A+M	2	2	3	4	21
-A+M	2	2	3	5	22
-A+M	2	2	3	6	22
-A+M	2	2	3	7	15
-A+M	2	2	3	8	21
-A+M	2	2	3	9	17
-A+M	2	2	3	10	19
-A+M	2	2	3	11	21
-A+M	2	2	3	12	19
-A+M	3	1	3	1	34
-A+M	3	1	3	2	27
-A+M	3	1	3	3	35
-A+M	3	1	3	4	40
-A+M	3	1	3	5	34
-A+M	3	1	3	6	29
-A+M	3	1	3	7	34
-A+M	3	1	3	8	32
-A+M	3	1	3	9	36
-A+M	3	1	3	10	37
-A+M	3	1	3	11	32
-A+M	3	1	3	12	39
-A+M	3	2	3	1	22
-A+M	3	2	3	2	31
-A+M	3	2	3	3	34
-A+M	3	2	3	4	30
-A+M	3	2	3	5	24
-A+M	3	2	3	6	33
-A+M	3	2	3	7	19
-A+M	3	2	3	8	28
-A+M	3	2	3	9	26
-A+M	3	2	3	10	30
-A+M	3	2	3	11	23
-A+M	3	2	3	12	27
-A+M	4	1	3	1	48
-A+M	4	1	3	2	38
-A+M	4	1	3	3	46
-A+M	4	1	3	4	48
-A+M	4	1	3	5	48
-A+M	4	1	3	6	41
-A+M	4	1	3	7	50
-A+M	4	1	3	8	46
-A+M	4	1	3	9	48
-A+M	4	1	3	10	54
-A+M	4	1	3	11	46
-A+M	4	1	3	12	51
-A+M	4	2	3	1	32
-A+M	4	2	3	2	46
-A+M	4	2	3	3	44
-A+M	4	2	3	4	38
-A+M	4	2	3	5	30
-A+M	4	2	3	6	42
-A+M	4	2	3	7	25
-A+M	4	2	3	8	38
-A+M	4	2	3	9	35
-A+M	4	2	3	10	41
-A+M	4	2	3	11	28
-A+M	4	2	3	12	40
-A+M	5	1	3	1	67
-A+M	5	1	3	2	55
-A+M	5	1	3	3	62
-A+M	5	1	3	4	66
-A+M	5	1	3	5	68
-A+M	5	1	3	6	57
-A+M	5	1	3	7	69
-A+M	5	1	3	8	62
-A+M	5	1	3	9	66
-A+M	5	1	3	10	75
-A+M	5	1	3	11	68
-A+M	5	1	3	12	67
-A+M	5	2	3	1	45
-A+M	5	2	3	2	57
-A+M	5	2	3	3	53
-A+M	5	2	3	4	52
-A+M	5	2	3	5	51
-A+M	5	2	3	6	52
-A+M	5	2	3	7	42
-A+M	5	2	3	8	47
-A+M	5	2	3	9	44
-A+M	5	2	3	10	52
-A+M	5	2	3	11	42
-A+M	5	2	3	12	50
+A+M	1	1	1	1	7
+A+M	1	1	1	2	7
+A+M	1	1	1	3	10
+A+M	1	1	1	4	9
+A+M	1	1	1	5	8
+A+M	1	1	1	6	2
+A+M	1	1	1	7	8
+A+M	1	1	1	8	9
+A+M	1	1	1	9	7
+A+M	1	1	1	10	10
+A+M	1	1	1	11	1
+A+M	1	1	1	12	0
+A+M	1	2	1	1	3
+A+M	1	2	1	2	1
+A+M	1	2	1	3	9
+A+M	1	2	1	4	9
+A+M	1	2	1	5	4
+A+M	1	2	1	6	9
+A+M	1	2	1	7	3
+A+M	1	2	1	8	0
+A+M	1	2	1	9	6
+A+M	1	2	1	10	8
+A+M	1	2	1	11	0
+A+M	1	2	1	12	6
+A+M	2	1	1	1	19
+A+M	2	1	1	2	14
+A+M	2	1	1	3	19
+A+M	2	1	1	4	21
+A+M	2	1	1	5	20
+A+M	2	1	1	6	7
+A+M	2	1	1	7	17
+A+M	2	1	1	8	20
+A+M	2	1	1	9	15
+A+M	2	1	1	10	22
+A+M	2	1	1	11	8
+A+M	2	1	1	12	3
+A+M	2	2	1	1	7
+A+M	2	2	1	2	12
+A+M	2	2	1	3	19
+A+M	2	2	1	4	13
+A+M	2	2	1	5	16
+A+M	2	2	1	6	16
+A+M	2	2	1	7	13
+A+M	2	2	1	8	9
+A+M	2	2	1	9	14
+A+M	2	2	1	10	13
+A+M	2	2	1	11	6
+A+M	2	2	1	12	10
+A+M	3	1	1	1	32
+A+M	3	1	1	2	24
+A+M	3	1	1	3	34
+A+M	3	1	1	4	29
+A+M	3	1	1	5	33
+A+M	3	1	1	6	13
+A+M	3	1	1	7	21
+A+M	3	1	1	8	31
+A+M	3	1	1	9	22
+A+M	3	1	1	10	29
+A+M	3	1	1	11	19
+A+M	3	1	1	12	15
+A+M	3	2	1	1	15
+A+M	3	2	1	2	22
+A+M	3	2	1	3	26
+A+M	3	2	1	4	25
+A+M	3	2	1	5	26
+A+M	3	2	1	6	25
+A+M	3	2	1	7	25
+A+M	3	2	1	8	16
+A+M	3	2	1	9	21
+A+M	3	2	1	10	21
+A+M	3	2	1	11	16
+A+M	3	2	1	12	19
+A+M	4	1	1	1	45
+A+M	4	1	1	2	34
+A+M	4	1	1	3	49
+A+M	4	1	1	4	46
+A+M	4	1	1	5	44
+A+M	4	1	1	6	27
+A+M	4	1	1	7	32
+A+M	4	1	1	8	34
+A+M	4	1	1	9	32
+A+M	4	1	1	10	38
+A+M	4	1	1	11	33
+A+M	4	1	1	12	28
+A+M	4	2	1	1	25
+A+M	4	2	1	2	33
+A+M	4	2	1	3	37
+A+M	4	2	1	4	31
+A+M	4	2	1	5	37
+A+M	4	2	1	6	30
+A+M	4	2	1	7	32
+A+M	4	2	1	8	20
+A+M	4	2	1	9	27
+A+M	4	2	1	10	32
+A+M	4	2	1	11	23
+A+M	4	2	1	12	25
+A+M	5	1	1	1	58
+A+M	5	1	1	2	42
+A+M	5	1	1	3	65
+A+M	5	1	1	4	46
+A+M	5	1	1	5	56
+A+M	5	1	1	6	44
+A+M	5	1	1	7	44
+A+M	5	1	1	8	44
+A+M	5	1	1	9	43
+A+M	5	1	1	10	52
+A+M	5	1	1	11	43
+A+M	5	1	1	12	38
+A+M	5	2	1	1	42
+A+M	5	2	1	2	48
+A+M	5	2	1	3	40
+A+M	5	2	1	4	38
+A+M	5	2	1	5	48
+A+M	5	2	1	6	41
+A+M	5	2	1	7	39
+A+M	5	2	1	8	32
+A+M	5	2	1	9	31
+A+M	5	2	1	10	44
+A+M	5	2	1	11	34
+A+M	5	2	1	12	31
+A+M	1	1	2	1	6
+A+M	1	1	2	2	5
+A+M	1	1	2	3	5
+A+M	1	1	2	4	7
+A+M	1	1	2	5	7
+A+M	1	1	2	6	9
+A+M	1	1	2	7	1
+A+M	1	1	2	8	0
+A+M	1	1	2	9	0
+A+M	1	1	2	10	7
+A+M	1	1	2	11	6
+A+M	1	1	2	12	3
+A+M	1	2	2	1	5
+A+M	1	2	2	2	6
+A+M	1	2	2	3	9
+A+M	1	2	2	4	4
+A+M	1	2	2	5	4
+A+M	1	2	2	6	4
+A+M	1	2	2	7	3
+A+M	1	2	2	8	4
+A+M	1	2	2	9	5
+A+M	1	2	2	10	3
+A+M	1	2	2	11	5
+A+M	1	2	2	12	9
+A+M	2	1	2	1	12
+A+M	2	1	2	2	13
+A+M	2	1	2	3	11
+A+M	2	1	2	4	12
+A+M	2	1	2	5	16
+A+M	2	1	2	6	17
+A+M	2	1	2	7	8
+A+M	2	1	2	8	4
+A+M	2	1	2	9	4
+A+M	2	1	2	10	12
+A+M	2	1	2	11	13
+A+M	2	1	2	12	12
+A+M	2	2	2	1	17
+A+M	2	2	2	2	13
+A+M	2	2	2	3	18
+A+M	2	2	2	4	12
+A+M	2	2	2	5	13
+A+M	2	2	2	6	19
+A+M	2	2	2	7	10
+A+M	2	2	2	8	12
+A+M	2	2	2	9	15
+A+M	2	2	2	10	10
+A+M	2	2	2	11	15
+A+M	2	2	2	12	22
+A+M	3	1	2	1	20
+A+M	3	1	2	2	25
+A+M	3	1	2	3	21
+A+M	3	1	2	4	21
+A+M	3	1	2	5	26
+A+M	3	1	2	6	24
+A+M	3	1	2	7	16
+A+M	3	1	2	8	8
+A+M	3	1	2	9	15
+A+M	3	1	2	10	20
+A+M	3	1	2	11	21
+A+M	3	1	2	12	24
+A+M	3	2	2	1	25
+A+M	3	2	2	2	20
+A+M	3	2	2	3	27
+A+M	3	2	2	4	22
+A+M	3	2	2	5	24
+A+M	3	2	2	6	30
+A+M	3	2	2	7	21
+A+M	3	2	2	8	21
+A+M	3	2	2	9	23
+A+M	3	2	2	10	17
+A+M	3	2	2	11	25
+A+M	3	2	2	12	36
+A+M	4	1	2	1	32
+A+M	4	1	2	2	38
+A+M	4	1	2	3	34
+A+M	4	1	2	4	30
+A+M	4	1	2	5	36
+A+M	4	1	2	6	37
+A+M	4	1	2	7	28
+A+M	4	1	2	8	23
+A+M	4	1	2	9	26
+A+M	4	1	2	10	33
+A+M	4	1	2	11	32
+A+M	4	1	2	12	30
+A+M	4	2	2	1	41
+A+M	4	2	2	2	27
+A+M	4	2	2	3	32
+A+M	4	2	2	4	22
+A+M	4	2	2	5	33
+A+M	4	2	2	6	40
+A+M	4	2	2	7	32
+A+M	4	2	2	8	31
+A+M	4	2	2	9	32
+A+M	4	2	2	10	24
+A+M	4	2	2	11	29
+A+M	4	2	2	12	47
+A+M	5	1	2	1	45
+A+M	5	1	2	2	52
+A+M	5	1	2	3	47
+A+M	5	1	2	4	39
+A+M	5	1	2	5	52
+A+M	5	1	2	6	44
+A+M	5	1	2	7	38
+A+M	5	1	2	8	32
+A+M	5	1	2	9	35
+A+M	5	1	2	10	51
+A+M	5	1	2	11	44
+A+M	5	1	2	12	41
+A+M	5	2	2	1	49
+A+M	5	2	2	2	41
+A+M	5	2	2	3	48
+A+M	5	2	2	4	35
+A+M	5	2	2	5	47
+A+M	5	2	2	6	54
+A+M	5	2	2	7	40
+A+M	5	2	2	8	40
+A+M	5	2	2	9	45
+A+M	5	2	2	10	39
+A+M	5	2	2	11	41
+A+M	5	2	2	12	60
+A+M	1	1	3	1	12
+A+M	1	1	3	2	9
+A+M	1	1	3	3	12
+A+M	1	1	3	4	10
+A+M	1	1	3	5	11
+A+M	1	1	3	6	8
+A+M	1	1	3	7	0
+A+M	1	1	3	8	13
+A+M	1	1	3	9	9
+A+M	1	1	3	10	11
+A+M	1	1	3	11	11
+A+M	1	1	3	12	11
+A+M	1	2	3	1	8
+A+M	1	2	3	2	7
+A+M	1	2	3	3	7
+A+M	1	2	3	4	8
+A+M	1	2	3	5	4
+A+M	1	2	3	6	7
+A+M	1	2	3	7	11
+A+M	1	2	3	8	10
+A+M	1	2	3	9	9
+A+M	1	2	3	10	10
+A+M	1	2	3	11	7
+A+M	1	2	3	12	7
+A+M	2	1	3	1	22
+A+M	2	1	3	2	21
+A+M	2	1	3	3	25
+A+M	2	1	3	4	19
+A+M	2	1	3	5	27
+A+M	2	1	3	6	22
+A+M	2	1	3	7	13
+A+M	2	1	3	8	26
+A+M	2	1	3	9	22
+A+M	2	1	3	10	22
+A+M	2	1	3	11	22
+A+M	2	1	3	12	25
+A+M	2	2	3	1	19
+A+M	2	2	3	2	15
+A+M	2	2	3	3	19
+A+M	2	2	3	4	22
+A+M	2	2	3	5	12
+A+M	2	2	3	6	19
+A+M	2	2	3	7	23
+A+M	2	2	3	8	18
+A+M	2	2	3	9	20
+A+M	2	2	3	10	21
+A+M	2	2	3	11	18
+A+M	2	2	3	12	17
+A+M	3	1	3	1	34
+A+M	3	1	3	2	32
+A+M	3	1	3	3	38
+A+M	3	1	3	4	30
+A+M	3	1	3	5	39
+A+M	3	1	3	6	37
+A+M	3	1	3	7	26
+A+M	3	1	3	8	41
+A+M	3	1	3	9	32
+A+M	3	1	3	10	35
+A+M	3	1	3	11	35
+A+M	3	1	3	12	36
+A+M	3	2	3	1	29
+A+M	3	2	3	2	24
+A+M	3	2	3	3	26
+A+M	3	2	3	4	25
+A+M	3	2	3	5	25
+A+M	3	2	3	6	24
+A+M	3	2	3	7	34
+A+M	3	2	3	8	26
+A+M	3	2	3	9	28
+A+M	3	2	3	10	33
+A+M	3	2	3	11	26
+A+M	3	2	3	12	23
+A+M	4	1	3	1	50
+A+M	4	1	3	2	47
+A+M	4	1	3	3	52
+A+M	4	1	3	4	41
+A+M	4	1	3	5	53
+A+M	4	1	3	6	50
+A+M	4	1	3	7	39
+A+M	4	1	3	8	56
+A+M	4	1	3	9	45
+A+M	4	1	3	10	46
+A+M	4	1	3	11	49
+A+M	4	1	3	12	47
+A+M	4	2	3	1	37
+A+M	4	2	3	2	34
+A+M	4	2	3	3	36
+A+M	4	2	3	4	40
+A+M	4	2	3	5	39
+A+M	4	2	3	6	37
+A+M	4	2	3	7	49
+A+M	4	2	3	8	40
+A+M	4	2	3	9	42
+A+M	4	2	3	10	47
+A+M	4	2	3	11	36
+A+M	4	2	3	12	36
+A+M	5	1	3	1	72
+A+M	5	1	3	2	61
+A+M	5	1	3	3	76
+A+M	5	1	3	4	59
+A+M	5	1	3	5	78
+A+M	5	1	3	6	71
+A+M	5	1	3	7	60
+A+M	5	1	3	8	79
+A+M	5	1	3	9	67
+A+M	5	1	3	10	70
+A+M	5	1	3	11	74
+A+M	5	1	3	12	74
+A+M	5	2	3	1	55
+A+M	5	2	3	2	50
+A+M	5	2	3	3	56
+A+M	5	2	3	4	56
+A+M	5	2	3	5	56
+A+M	5	2	3	6	54
+A+M	5	2	3	7	61
+A+M	5	2	3	8	54
+A+M	5	2	3	9	59
+A+M	5	2	3	10	56
+A+M	5	2	3	11	53
+A+M	5	2	3	12	52

## Sheet: Exp1_ActMort_aggr
Treatment	Series	Replicate	Plant age	Acrivity_aggr	Mortality_aggr
-A-M	1	1	1	4	0
+A-M	1	1	1	1	2
-A+M	1	1	1	4	0
+A+M	1	1	1	2	0
-A-M	1	2	1	1	0
+A-M	1	2	1	2	0
-A+M	1	2	1	0	0
+A+M	1	2	1	4	0
-A-M	1	3	1	0	0
+A-M	1	3	1	5	0
-A+M	1	3	1	3	1
+A+M	1	3	1	1	0
-A-M	1	4	1	3	0
+A-M	1	4	1	3	2
-A+M	1	4	1	4	0
+A+M	1	4	1	4	1
-A-M	1	5	1	3	1
+A-M	1	5	1	1	0
-A+M	1	5	1	2	0
+A+M	1	5	1	1	0
-A-M	1	6	1	0	1
+A-M	1	6	1	2	1
-A+M	1	6	1	2	0
+A+M	1	6	1	4	0
-A-M	1	7	1	1	1
+A-M	1	7	1	1	1
-A+M	1	7	1	3	0
+A+M	1	7	1	2	0
-A-M	1	8	1	4	0
+A-M	1	8	1	1	0
-A+M	1	8	1	3	0
+A+M	1	8	1	4	0
-A-M	1	9	1	2	0
+A-M	1	9	1	2	1
-A+M	1	9	1	1	1
+A+M	1	9	1	0	2
-A-M	1	10	1	3	2
+A-M	1	10	1	0	2
-A+M	1	10	1	2	2
+A+M	1	10	1	1	2
-A-M	1	11	1	4	1
+A-M	1	11	1	1	0
-A+M	1	11	1	2	0
+A+M	1	11	1	1	0
-A-M	1	12	1	1	2
+A-M	1	12	1	2	0
-A+M	1	12	1	0	0
+A+M	1	12	1	4	1
-A-M	2	1	1	3	1
+A-M	2	1	1	1	0
-A+M	2	1	1	0	0
+A+M	2	1	1	5	0
-A-M	2	2	1	4	1
+A-M	2	2	1	4	0
-A+M	2	2	1	4	1
+A+M	2	2	1	0	0
-A-M	2	3	1	3	0
+A-M	2	3	1	4	1
-A+M	2	3	1	1	1
+A+M	2	3	1	5	0
-A-M	2	4	1	4	0
+A-M	2	4	1	4	0
-A+M	2	4	1	2	0
+A+M	2	4	1	5	0
-A-M	2	5	1	4	0
+A-M	2	5	1	3	2
-A+M	2	5	1	1	1
+A+M	2	5	1	0	0
-A-M	2	6	1	4	0
+A-M	2	6	1	2	1
-A+M	2	6	1	4	1
+A+M	2	6	1	5	0
-A-M	2	7	1	2	2
+A-M	2	7	1	4	0
-A+M	2	7	1	0	2
+A+M	2	7	1	4	0
-A-M	2	8	1	0	0
+A-M	2	8	1	5	0
-A+M	2	8	1	4	0
+A+M	2	8	1	2	1
-A-M	2	9	1	2	0
+A-M	2	9	1	3	0
-A+M	2	9	1	0	1
+A+M	2	9	1	3	0
-A-M	2	10	1	3	0
+A-M	2	10	1	4	0
-A+M	2	10	1	1	0
+A+M	2	10	1	4	0
-A-M	2	11	1	4	1
+A-M	2	11	1	1	0
-A+M	2	11	1	4	0
+A+M	2	11	1	4	1
-A-M	2	12	1	4	1
+A-M	2	12	1	3	0
-A+M	2	12	1	3	0
+A+M	2	12	1	2	0
-A-M	3	1	1	4	0
+A-M	3	1	1	3	0
-A+M	3	1	1	4	0
+A+M	3	1	1	2	0
-A-M	3	2	1	3	0
+A-M	3	2	1	4	1
-A+M	3	2	1	5	0
+A+M	3	2	1	3	0
-A-M	3	3	1	2	0
+A-M	3	3	1	4	0
-A+M	3	3	1	4	0
+A+M	3	3	1	1	0
-A-M	3	4	1	2	0
+A-M	3	4	1	5	0
-A+M	3	4	1	3	0
+A+M	3	4	1	1	0
-A-M	3	5	1	3	0
+A-M	3	5	1	5	0
-A+M	3	5	1	2	0
+A+M	3	5	1	3	0
-A-M	3	6	1	2	0
+A-M	3	6	1	4	0
-A+M	3	6	1	2	0
+A+M	3	6	1	2	0
-A-M	3	7	1	3	0
+A-M	3	7	1	2	0
-A+M	3	7	1	4	0
+A+M	3	7	1	4	0
-A-M	3	8	1	2	0
+A-M	3	8	1	3	0
-A+M	3	8	1	1	0
+A+M	3	8	1	1	0
-A-M	3	9	1	4	0
+A-M	3	9	1	3	0
-A+M	3	9	1	4	0
+A+M	3	9	1	1	0
-A-M	3	10	1	3	0
+A-M	3	10	1	5	0
-A+M	3	10	1	2	0
+A+M	3	10	1	3	0
-A-M	3	11	1	4	0
+A-M	3	11	1	4	0
-A+M	3	11	1	4	0
+A+M	3	11	1	4	0
-A-M	3	12	1	5	0
+A-M	3	12	1	4	0
-A+M	3	12	1	5	0
+A+M	3	12	1	3	0
-A-M	1	1	2	3	1
+A-M	1	1	2	1	0
-A+M	1	1	2	4	0
+A+M	1	1	2	2	0
-A-M	1	2	2	2	0
+A-M	1	2	2	3	0
-A+M	1	2	2	5	0
+A+M	1	2	2	4	0
-A-M	1	3	2	1	0
+A-M	1	3	2	1	0
-A+M	1	3	2	4	0
+A+M	1	3	2	3	1
-A-M	1	4	2	3	1
+A-M	1	4	2	1	0
-A+M	1	4	2	2	0
+A+M	1	4	2	5	0
-A-M	1	5	2	0	1
+A-M	1	5	2	3	0
-A+M	1	5	2	3	2
+A+M	1	5	2	2	0
-A-M	1	6	2	3	0
+A-M	1	6	2	1	2
-A+M	1	6	2	1	1
+A+M	1	6	2	3	0
-A-M	1	7	2	4	0
+A-M	1	7	2	2	0
-A+M	1	7	2	2	1
+A+M	1	7	2	3	0
-A-M	1	8	2	3	0
+A-M	1	8	2	2	0
-A+M	1	8	2	2	1
+A+M	1	8	2	3	1
-A-M	1	9	2	4	0
+A-M	1	9	2	3	0
-A+M	1	9	2	2	0
+A+M	1	9	2	5	0
-A-M	1	10	2	2	2
+A-M	1	10	2	1	3
-A+M	1	10	2	4	1
+A+M	1	10	2	3	0
-A-M	1	11	2	4	1
+A-M	1	11	2	4	0
-A+M	1	11	2	3	1
+A+M	1	11	2	2	1
-A-M	1	12	2	2	0
+A-M	1	12	2	3	2
-A+M	1	12	2	2	0
+A+M	1	12	2	3	2
-A-M	2	1	2	4	1
+A-M	2	1	2	3	1
-A+M	2	1	2	3	0
+A+M	2	1	2	2	0
-A-M	2	2	2	2	0
+A-M	2	2	2	3	1
-A+M	2	2	2	5	0
+A+M	2	2	2	5	0
-A-M	2	3	2	4	0
+A-M	2	3	2	5	0
-A+M	2	3	2	2	0
+A+M	2	3	2	2	0
-A-M	2	4	2	4	1
+A-M	2	4	2	1	0
-A+M	2	4	2	3	2
+A+M	2	4	2	4	0
-A-M	2	5	2	5	0
+A-M	2	5	2	4	0
-A+M	2	5	2	5	0
+A+M	2	5	2	1	0
-A-M	2	6	2	5	0
+A-M	2	6	2	3	0
-A+M	2	6	2	4	0
+A+M	2	6	2	2	1
-A-M	2	7	2	3	0
+A-M	2	7	2	5	0
-A+M	2	7	2	4	0
+A+M	2	7	2	3	0
-A-M	2	8	2	5	0
+A-M	2	8	2	4	1
-A+M	2	8	2	2	0
+A+M	2	8	2	5	0
-A-M	2	9	2	4	0
+A-M	2	9	2	4	1
-A+M	2	9	2	3	1
+A+M	2	9	2	5	0
-A-M	2	10	2	4	1
+A-M	2	10	2	3	1
-A+M	2	10	2	3	0
+A+M	2	10	2	3	0
-A-M	2	11	2	5	0
+A-M	2	11	2	3	0
-A+M	2	11	2	4	0
+A+M	2	11	2	4	0
-A-M	2	12	2	2	0
+A-M	2	12	2	4	0
-A+M	2	12	2	4	0
+A+M	2	12	2	1	0
-A-M	3	1	2	3	1
+A-M	3	1	2	3	0
-A+M	3	1	2	4	0
+A+M	3	1	2	4	0
-A-M	3	2	2	3	0
+A-M	3	2	2	5	0
-A+M	3	2	2	5	0
+A+M	3	2	2	4	0
-A-M	3	3	2	5	0
+A-M	3	3	2	4	0
-A+M	3	3	2	3	0
+A+M	3	3	2	3	0
-A-M	3	4	2	4	0
+A-M	3	4	2	5	0
-A+M	3	4	2	3	0
+A+M	3	4	2	4	0
-A-M	3	5	2	2	1
+A-M	3	5	2	4	0
-A+M	3	5	2	3	0
+A+M	3	5	2	2	0
-A-M	3	6	2	5	0
+A-M	3	6	2	0	0
-A+M	3	6	2	2	0
+A+M	3	6	2	3	0
-A-M	3	7	2	5	0
+A-M	3	7	2	3	0
-A+M	3	7	2	2	0
+A+M	3	7	2	5	0
-A-M	3	8	2	5	0
+A-M	3	8	2	4	0
-A+M	3	8	2	2	0
+A+M	3	8	2	4	0
-A-M	3	9	2	3	0
+A-M	3	9	2	4	0
-A+M	3	9	2	4	1
+A+M	3	9	2	0	0
-A-M	3	10	2	3	0
+A-M	3	10	2	4	0
-A+M	3	10	2	4	0
+A+M	3	10	2	3	0
-A-M	3	11	2	4	0
+A-M	3	11	2	5	0
-A+M	3	11	2	4	0
+A+M	3	11	2	2	0
-A-M	3	12	2	4	1
+A-M	3	12	2	5	0
-A+M	3	12	2	2	0
+A+M	3	12	2	3	0

## Sheet: Exp1_PlantTraits
Treatment	Series	Replicate	FreshDry	Pods	Roots	Shoots
-A-M	1	1	fresh	3.1	6	13.4
-A-M	1	2	fresh	3.5	7	17.6
-A-M	1	3	fresh	2.1	3.4	15.8
-A-M	1	4	fresh	2.4	9.1	13.2
-A-M	1	5	fresh	1.9	10.1	14.1
-A-M	1	6	fresh	2	9.3	14.9
-A-M	1	7	fresh	4.3	9.9	16.5
-A-M	1	8	fresh	3.2	10.2	14.8
-A-M	1	9	fresh	2.7	12.8	15.1
-A-M	1	10	fresh	2.7	9.7	15.5
-A-M	1	11	fresh	2.9	8.1	14.2
-A-M	1	12	fresh	2.6	7.3	15.6
-A-M	2	1	fresh	0.9	13.6	12.9
-A-M	2	2	fresh	0.1	10.7	11.9
-A-M	2	3	fresh	0.8	12.3	10.4
-A-M	2	4	fresh	0.7	14.6	13.1
-A-M	2	5	fresh	1.1	11.6	14.7
-A-M	2	6	fresh	0.1	12.6	13.9
-A-M	2	7	fresh	0.7	15.2	13.9
-A-M	2	8	fresh	0.5	13.1	11.9
-A-M	2	9	fresh
-A-M	2	10	fresh
-A-M	2	11	fresh
-A-M	2	12	fresh
-A-M	3	1	fresh	0	12.9	17.4
-A-M	3	2	fresh	0.8	10.9	10.1
-A-M	3	3	fresh	0.6	13.1	15.9
-A-M	3	4	fresh	0	15.2	11.8
-A-M	3	5	fresh	0.5	15.1	18.9
-A-M	3	6	fresh	0.1	13.8	15.9
-A-M	3	7	fresh	0.4	13.4	13.9
-A-M	3	8	fresh	0.9	15.5	17.7
-A-M	3	9	fresh	1.1	14.1	16.6
-A-M	3	10	fresh	0.1	15.6	16.7
-A-M	3	11	fresh
-A-M	3	12	fresh
+A-M	1	1	fresh	3.1	9.4	13.5
+A-M	1	2	fresh	4.4	8.2	12.1
+A-M	1	3	fresh	1.4	11.1	13.6
+A-M	1	4	fresh	2.7	9.6	10.4
+A-M	1	5	fresh	3.4	14.5	13.9
+A-M	1	6	fresh	3.1	7.7	13.4
+A-M	1	7	fresh	2.1	12.8	10.6
+A-M	1	8	fresh	3.1	11.3	16.9
+A-M	1	9	fresh	3.4	10.8	18.3
+A-M	1	10	fresh	3.7	8.7	11.3
+A-M	1	11	fresh
+A-M	1	12	fresh
+A-M	2	1	fresh	1.4	15.4	15.9
+A-M	2	2	fresh	0.2	13.2	12.3
+A-M	2	3	fresh	0.4	14.2	12.7
+A-M	2	4	fresh	0.4	12.6	16.1
+A-M	2	5	fresh	0.7	13.4	13.4
+A-M	2	6	fresh	1.4	15.1	14
+A-M	2	7	fresh	0.9	15.1	16.7
+A-M	2	8	fresh	0.7	13.2	18.4
+A-M	2	9	fresh
+A-M	2	10	fresh
+A-M	2	11	fresh
+A-M	2	12	fresh
+A-M	3	1	fresh	0.4	15.3	14.3
+A-M	3	2	fresh	2.4	14.7	18.3
+A-M	3	3	fresh	0.1	15.3	20.5
+A-M	3	4	fresh	0.4	16.2	20.5
+A-M	3	5	fresh	0.7	17	17.2
+A-M	3	6	fresh	1.8	14.1	16.8
+A-M	3	7	fresh	2.5	15.1	16.1
+A-M	3	8	fresh	1.3	14	17.5
+A-M	3	9	fresh	0.6	14.7	15.2
+A-M	3	10	fresh	1.2	15.2	15.9
+A-M	3	11	fresh
+A-M	3	12	fresh
-A+M	1	1	fresh	3.3	8.3	10
-A+M	1	2	fresh	6.7	7.9	11.8
-A+M	1	3	fresh	2.2	10.2	13
-A+M	1	4	fresh	4.8	10	14.1
-A+M	1	5	fresh	4.8	7.7	11.5
-A+M	1	6	fresh	6.4	7.8	13.8
-A+M	1	7	fresh	5.8	8.3	14.1
-A+M	1	8	fresh	5.6	7.2	13.6
-A+M	1	9	fresh	3.7	9.4	14.4
-A+M	1	10	fresh	2.6	17.2	19.3
-A+M	1	11	fresh	4.7	11.5	15.1
-A+M	1	12	fresh	3.1	9.3	15.3
-A+M	2	1	fresh	0.8	11.6	15
-A+M	2	2	fresh	1.2	14.9	15.6
-A+M	2	3	fresh	0.8	15.4	14.5
-A+M	2	4	fresh	0.5	13.8	15.3
-A+M	2	5	fresh	0.7	14.7	16.8
-A+M	2	6	fresh	0.4	15.3	16.1
-A+M	2	7	fresh	1.3	11.2	12.7
-A+M	2	8	fresh	0.5	14.9	14
-A+M	2	9	fresh
-A+M	2	10	fresh
-A+M	2	11	fresh
-A+M	2	12	fresh
-A+M	3	1	fresh	1.1	15.3	17.4
-A+M	3	2	fresh	3.4	13.2	15.7
-A+M	3	3	fresh	0.8	15	15.1
-A+M	3	4	fresh	1.1	19.2	16.8
-A+M	3	5	fresh	1.6	15.4	17.8
-A+M	3	6	fresh	2.8	13	15.1
-A+M	3	7	fresh	2.2	14.7	16.1
-A+M	3	8	fresh	0.5	15.2	18.1
-A+M	3	9	fresh	1.6	13.8	13.3
-A+M	3	10	fresh	3.1	13.5	15.8
-A+M	3	11	fresh
-A+M	3	12	fresh
+A+M	1	1	fresh	8.2	11.9	13.2
+A+M	1	2	fresh	3.1	16.8	14.9
+A+M	1	3	fresh	3.3	10	13.3
+A+M	1	4	fresh	4.2	15.2	15
+A+M	1	5	fresh	3.1	19.4	21.2
+A+M	1	6	fresh	10	11.8	14.3
+A+M	1	7	fresh	3.6	17.4	13.6
+A+M	1	8	fresh	3.6	16.4	13.3
+A+M	1	9	fresh	3.8	14.1	15.1
+A+M	1	10	fresh	7.7	13.1	13.9
+A+M	1	11	fresh	8	14.2	16.4
+A+M	1	12	fresh	3.6	14.2	12.5
+A+M	2	1	fresh	0.8	17.4	19.5
+A+M	2	2	fresh	1	16.8	17.7
+A+M	2	3	fresh	0.7	17.3	17.5
+A+M	2	4	fresh	1.2	16.1	9.3
+A+M	2	5	fresh	1.4	17.9	16.3
+A+M	2	6	fresh	0.7	14.6	16.2
+A+M	2	7	fresh	1.6	19.6	17.2
+A+M	2	8	fresh	0.9	18.3	22.5
+A+M	2	9	fresh
+A+M	2	10	fresh
+A+M	2	11	fresh
+A+M	2	12	fresh
+A+M	3	1	fresh	2.7	14.6	15.4
+A+M	3	2	fresh	4.8	14.6	14.8
+A+M	3	3	fresh	3.7	13.8	18.5
+A+M	3	4	fresh	1.1	18.3	19.6
+A+M	3	5	fresh	1.8	15.3	19
+A+M	3	6	fresh	0.7	15.6	25.3
+A+M	3	7	fresh	2.3	13.4	18.2
+A+M	3	8	fresh	3.4	16	19.4
+A+M	3	9	fresh	2.5	16.9	17.6
+A+M	3	10	fresh	0.3	16	17.9
+A+M	3	11	dry	0.6	0.6	2.3
+A+M	3	12	dry	0.7	0.9	2.9
-A-M	1	1	dry	0.3	0.7	2.7
-A-M	1	2	dry	0.5	0.7	2.3
-A-M	1	3	dry	0.3	0.8	3.3
-A-M	1	4	dry	0.2	0.8	2.8
-A-M	1	5	dry	0.3	0.9	4.1
-A-M	1	6	dry	0.4	0.8	3.6
-A-M	1	7	dry	0.6	1.1	3.3
-A-M	1	8	dry	0.8	1	3.4
-A-M	1	9	dry	0.3	0.7	2.5
-A-M	1	10	dry	0.3	0.9	3.9
-A-M	1	11	dry	0.1	2.7	3.7
-A-M	1	12	dry	0.04	1.8	2.6
-A-M	2	1	dry	0.1	2.5	2.2
-A-M	2	2	dry	0.1	2.2	3.7
-A-M	2	3	dry	0.3	1.3	3.3
-A-M	2	4	dry	0.02	1.3	3.7
-A-M	2	5	dry	0.2	2.7	4.3
-A-M	2	6	dry	0.1	1.7	3.8
-A-M	2	7	dry
-A-M	2	8	dry
-A-M	2	9	dry
-A-M	2	10	dry
-A-M	2	11	dry	0	1.9	3.5
-A-M	2	12	dry	0.2	1	2.2
-A-M	3	1	dry	0.2	1	3.2
-A-M	3	2	dry	0	1.9	2.5
-A-M	3	3	dry	0.1	2.1	4
-A-M	3	4	dry	0.05	1.7	3.4
-A-M	3	5	dry	0.1	2.2	3.3
-A-M	3	6	dry	0.02	3.1	3.3
-A-M	3	7	dry	0.2	2.8	3.6
-A-M	3	8	dry	0.03	1.8	2.9
-A-M	3	9	dry
-A-M	3	10	dry
-A-M	3	11	dry	0.3	0.8	3
-A-M	3	12	dry	0.4	0.7	2.7
+A-M	1	1	dry	0.2	1.1	3.4
+A-M	1	2	dry	0.3	1	2.8
+A-M	1	3	dry	0.3	0.9	3.3
+A-M	1	4	dry	0.4	0.7	2.3
+A-M	1	5	dry	0.3	1.2	3.3
+A-M	1	6	dry	0.4	0.9	3.9
+A-M	1	7	dry	0.6	1	4.5
+A-M	1	8	dry	0.5	0.9	3.7
+A-M	1	9	dry
+A-M	1	10	dry
+A-M	1	11	dry	0.2	2.5	3.5
+A-M	1	12	dry	0.05	1.5	3.1
+A-M	2	1	dry	0.1	1.4	4
+A-M	2	2	dry	0.1	2.6	3.5
+A-M	2	3	dry	0.1	1.6	3.6
+A-M	2	4	dry	0.3	2.4	3.1
+A-M	2	5	dry	0.2	2.3	4.2
+A-M	2	6	dry	0.1	3.3	4.8
+A-M	2	7	dry
+A-M	2	8	dry
+A-M	2	9	dry
+A-M	2	10	dry
+A-M	2	11	dry	0.05	1.8	3.6
+A-M	2	12	dry	0.2	2.5	4.4
+A-M	3	1	dry	0.05	1.5	4.8
+A-M	3	2	dry	0.1	4.1	5.6
+A-M	3	3	dry	0.2	2.1	3.4
+A-M	3	4	dry	0.2	2.2	3.5
+A-M	3	5	dry	0.3	3.6	4.2
+A-M	3	6	dry	0.2	2	3.4
+A-M	3	7	dry	0.1	1.9	3.7
+A-M	3	8	dry	0.2	2.4	3.7
+A-M	3	9	dry
+A-M	3	10	dry
+A-M	3	11	dry	0.4	0.7	1.9
+A-M	3	12	dry	0.5	0.7	2.6
-A+M	1	1	dry	0.2	0.6	3.8
-A+M	1	2	dry	0.9	0.9	3.4
-A+M	1	3	dry	0.8	0.6	2.7
-A+M	1	4	dry	1.2	0.6	3
-A+M	1	5	dry	1	0.7	3.1
-A+M	1	6	dry	0.8	0.7	3.2
-A+M	1	7	dry	0.5	0.8	2.8
-A+M	1	8	dry	0.4	1.1	4.4
-A+M	1	9	dry	0.5	0.9	3.9
-A+M	1	10	dry	0.4	1	3.6
-A+M	1	11	dry	0.1	2.4	3.3
-A+M	1	12	dry	0.3	2.9	3.5
-A+M	2	1	dry	0.1	3.1	4.6
-A+M	2	2	dry	0.1	2.6	3.6
-A+M	2	3	dry	0.1	3.2	5.1
-A+M	2	4	dry	0.1	3.9	4.3
-A+M	2	5	dry	0.4	2.1	2.4
-A+M	2	6	dry	0.1	1.8	3.6
-A+M	2	7	dry
-A+M	2	8	dry
-A+M	2	9	dry
-A+M	2	10	dry
-A+M	2	11	dry	0.2	3.2	3.4
-A+M	2	12	dry	0.3	2.3	3.3
-A+M	3	1	dry	0.1	2.3	2.8
-A+M	3	2	dry	0.1	2.8	3.4
-A+M	3	3	dry	0.3	2.2	4.2
-A+M	3	4	dry	0.4	1.9	3.8
-A+M	3	5	dry	0.4	1.4	3.5
-A+M	3	6	dry	0.1	1.2	4.8
-A+M	3	7	dry	0.1	1.2	2.8
-A+M	3	8	dry	0.4	1.8	3.6
-A+M	3	9	dry
-A+M	3	10	dry
-A+M	3	11	dry	0.8	1	3.7
-A+M	3	12	dry	0.4	1.1	3.7
+A+M	1	1	dry	0.5	0.8	2.5
+A+M	1	2	dry	0.7	1.3	4.8
+A+M	1	3	dry	0.4	1.5	5
+A+M	1	4	dry	1	0.9	3.3
+A+M	1	5	dry	0.4	1.2	3.2
+A+M	1	6	dry	0.4	1.2	3
+A+M	1	7	dry	0.5	1.2	4.2
+A+M	1	8	dry	0.6	0.9	3.7
+A+M	1	9	dry	0.8	1	3.1
+A+M	1	10	dry	0.5	1	2.4
+A+M	1	11	dry	0.1	1.6	5.9
+A+M	1	12	dry	0.3	2.8	3.6
+A+M	2	1	dry	0.1	2.2	4.7
+A+M	2	2	dry	0.2	4.1	2.2
+A+M	2	3	dry	0.3	2.9	3.8
+A+M	2	4	dry	0.2	2.2	3.7
+A+M	2	5	dry	0.3	2.4	3.9
+A+M	2	6	dry	0.2	2.9	6
+A+M	2	7	dry
+A+M	2	8	dry
+A+M	2	9	dry
+A+M	2	10	dry
+A+M	2	11	dry	0.2	1.7	4.1
+A+M	2	12	dry	0.4	2.9	3.2
+A+M	3	1	dry	0.3	2.5	4.9
+A+M	3	2	dry	0.1	3.2	4.6
+A+M	3	3	dry	0.3	1.6	4.7
+A+M	3	4	dry	0.1	3.2	5.6
+A+M	3	5	dry	0.4	1.9	3.6
+A+M	3	6	dry	0.3	3.8	3.2
+A+M	3	7	dry	0.3	3.1	3.7
+A+M	3	8	dry	0.1	2.3	3.4
+A+M	3	9	dry
+A+M	3	10	dry
+A+M	3	11	dry
+A+M	3	12	dry

## Sheet: Azoto_Counts
Treatment	Replicate	Count
+A-M	2.1	40
+A-M	2.2	28
+A-M	2.3	51
+A-M	2.4	22
+A-M	2.5	43
+A-M	2.6	25
+A-M	2.7	23
+A-M	2.8	53
+A-M	2.9	38
+A-M	2.1	25
+A+M	4.1	22
+A+M	4.2	41
+A+M	4.3	28
+A+M	4.4	45
+A+M	4.5	27
+A+M	4.6	23
+A+M	4.7	21
+A+M	4.8	37
+A+M	4.9	33
+A+M	4.1	35
+A-M	2.1	125
+A-M	2.2	94
+A-M	2.3	86
+A-M	2.4	103
+A-M	2.5	114
+A-M	2.6	81
+A+M	4.1	94
+A+M	4.2	130
+A+M	4.3	116
+A+M	4.4	102
+A+M	4.5	127
+A+M	4.6	113

## Sheet: MycRLC
Treatment	Series	Replicate	RLC
-A-M	1	1	0
-A-M	1	2	0
-A-M	1	3	0
-A-M	1	4	0
-A-M	1	5	0
-A-M	1	6	0
-A-M	1	7	0
-A-M	1	8	0
-A-M	1	9	0
-A-M	1	10	0
-A-M	1	11	0
-A-M	1	12	0
-A-M	2	1	0
-A-M	2	2	0
-A-M	2	3	0
-A-M	2	4	0
-A-M	2	5	0
-A-M	2	6	0
-A-M	2	7	0
-A-M	2	8	0
-A-M	3	1	0
-A-M	3	2	0
-A-M	3	3	0
-A-M	3	4	0
-A-M	3	5	0
-A-M	3	6	0
-A-M	3	7	0
-A-M	3	8	0
-A-M	3	9	0
-A-M	3	10	0
+A-M	1	1	0
+A-M	1	2	0
+A-M	1	3	0
+A-M	1	4	0
+A-M	1	5	0
+A-M	1	6	0
+A-M	1	7	0
+A-M	1	8	0
+A-M	1	9	0
+A-M	1	10	0
+A-M	2	1	0
+A-M	2	2	0
+A-M	2	3	0
+A-M	2	4	0
+A-M	2	5	0
+A-M	2	6	0
+A-M	2	7	0
+A-M	2	8	0
+A-M	3	1	0
+A-M	3	2	0
+A-M	3	3	0
+A-M	3	4	0
+A-M	3	5	0
+A-M	3	6	0
+A-M	3	7	0
+A-M	3	8	0
+A-M	3	9	0
+A-M	3	10	0
-A+M	1	1	10
-A+M	1	2	12
-A+M	1	3	13
-A+M	1	4	8
-A+M	1	5	7
-A+M	1	6	12
-A+M	1	7	11
-A+M	1	8	13
-A+M	1	9	10
-A+M	1	10	12
-A+M	1	11	14
-A+M	1	12	11
-A+M	2	1	11
-A+M	2	2	17
-A+M	2	3	15
-A+M	2	4	19
-A+M	2	5	14
-A+M	2	6	15
-A+M	2	7	17
-A+M	2	8	12
-A+M	3	1	19
-A+M	3	2	23
-A+M	3	3	16
-A+M	3	4	28
-A+M	3	5	21
-A+M	3	6	22
-A+M	3	7	25
-A+M	3	8	28
-A+M	3	9	26
-A+M	3	10	24
+A+M	1	1	20
+A+M	1	2	19
+A+M	1	3	18
+A+M	1	4	27
+A+M	1	5	23
+A+M	1	6	23
+A+M	1	7	25
+A+M	1	8	21
+A+M	1	9	26
+A+M	1	10	17
+A+M	1	11	19
+A+M	1	12	23
+A+M	2	1	18
+A+M	2	2	22
+A+M	2	3	15
+A+M	2	4	13
+A+M	2	5	21
+A+M	2	6	20
+A+M	2	7	25
+A+M	2	8	23
+A+M	3	1	35
+A+M	3	2	35
+A+M	3	3	27
+A+M	3	4	26
+A+M	3	5	40
+A+M	3	6	34
+A+M	3	7	30
+A+M	3	8	28
+A+M	3	9	32
+A+M	3	10	29

## Sheet: Choice_Residence_lumped
Replicate	Leaf	Sum_Mites
1	+A-M	28
1	-A-M	0
1	-A+M	0
1	+A+M	0
2	-A-M	9
2	+A-M	5
2	-A+M	10
2	+A+M	4
3	-A-M	5
3	+A-M	11
3	-A+M	5
3	+A+M	7
4	-A-M	4
4	+A-M	10
4	-A+M	4
4	+A+M	10
5	-A-M	9
5	+A-M	5
5	-A+M	7
5	+A+M	7
6	+A-M	9
6	+A+M	19
6	-A-M	0
6	-A+M	0
7	-A-M	5
7	+A-M	5
7	-A+M	12
7	+A+M	6
8	-A-M	1
8	+A-M	9
8	-A+M	13
8	+A+M	5
9	-A-M	10
9	+A-M	7
9	-A+M	8
9	+A+M	3
10	-A-M	3
10	+A-M	8
10	-A+M	5
10	+A+M	12
11	-A-M	2
11	+A-M	13
11	-A+M	3
11	+A+M	10
12	-A-M	5
12	+A-M	1
12	-A+M	12
12	+A+M	10
13	-A-M	3
13	+A-M	7
13	-A+M	6
13	+A+M	12
14	+A-M	9
14	-A+M	8
14	+A+M	11
14	-A-M	0
15	-A-M	5
15	+A-M	3
15	-A+M	11
15	+A+M	9
16	-A-M	8
16	-A+M	12
16	+A+M	8
16	+A-M	0
17	-A-M	5
17	+A-M	4
17	-A+M	6
17	+A+M	13
18	-A-M	15
18	+A-M	4
18	+A+M	9
18	-A+M	0
19	-A-M	9
19	+A-M	6
19	-A+M	4
19	+A+M	9
20	-A-M	13
20	+A-M	6
20	+A+M	9
20	-A+M	0
21	+A-M	9
21	-A+M	1
21	+A+M	18
21	-A-M	0
22	-A-M	2
22	+A-M	11
22	-A+M	5
22	+A+M	10

## Sheet: Choice_Ovipositio
Replicate	Treatment	Eggs
1	-A-M	1
1	+A-M	22
1	-A+M	2
1	+A+M	2
2	-A-M	0
2	+A-M	0
2	-A+M	12
2	+A+M	5
3	-A-M	0
3	+A-M	4
3	-A+M	15
3	+A+M	0
4	-A-M	2
4	+A-M	5
4	-A+M	8
4	+A+M	3
5	-A-M	6
5	+A-M	10
5	-A+M	1
5	+A+M	8
6	-A-M	0
6	+A-M	7
6	-A+M	0
6	+A+M	24
7	-A-M	1
7	+A-M	3
7	-A+M	5
7	+A+M	13
8	-A-M	0
8	+A-M	5
8	-A+M	13
8	+A+M	6
9	-A-M	10
9	+A-M	2
9	-A+M	2
9	+A+M	2
10	-A-M	10
10	+A-M	1
10	-A+M	5
10	+A+M	14
11	-A-M	0
11	+A-M	3
11	-A+M	15
11	+A+M	19
12	-A-M	4
12	+A-M	3
12	-A+M	5
12	+A+M	25
13	-A-M	0
13	+A-M	14
13	-A+M	1
13	+A+M	10
14	-A-M	0
14	+A-M	5
14	-A+M	8
14	+A+M	13
15	-A-M	9
15	+A-M	0
15	-A+M	12
15	+A+M	2
16	-A-M	6
16	+A-M	0
16	-A+M	6
16	+A+M	10
17	-A-M	4
17	+A-M	7
17	-A+M	6
17	+A+M	3
18	-A-M	11
18	+A-M	2
18	-A+M	11
18	+A+M	1
19	-A-M	10
19	+A-M	15
19	-A+M	0
19	+A+M	3
20	-A-M	2
20	+A-M	6
20	-A+M	7
20	+A+M	14
21	-A-M	0
21	+A-M	14
21	-A+M	1
21	+A+M	7
22	-A-M	0
22	+A-M	15
22	-A+M	1
22	+A+M	11
